# Supplementary material for: Reproducibility and Feasibility of Classification and National Guidelines for Histological Diagnosis of Canine Mammary Gland Tumours: A Multi-Institutional Ring Study
Source: Vet Sci. 2022 Jul 13;9(7):357. doi: 10.3390/vetsci9070357 (PMC9325225; doi:10.3390/vetsci9070357)
Supplement: Supplementary file 1 [file vetsci-09-00357-s001.zip]

Archive with 1 entries (1 files):
- vetsci-1733298-supplementary.pdf
